# Supplementary material for: Causal relationships between rheumatoid arthritis and neurodegenerative diseases: a two-sample univariable and multivariable Mendelian randomization study
Source: Front Med (Lausanne). 2024 Aug 13;11:1439344. doi: 10.3389/fmed.2024.1439344 (PMC11347450; doi:10.3389/fmed.2024.1439344)
Supplement: Supplementary file 1 [file Table_1.XLSX]

## Sheet: Table S1
TABLE S1 The characteristic of instrumental variables for the exposure of rheumatoid arthritis.
SNP	Effect_allele	Other_allele	EAF	Beta	SE	p-val	R2	F	Note
rs6679677	A	C	0.112873	0.3051	0.0254	2.5439e-33	0.000345672	144.283	Removed (Significantly associated with type 1 diabetes [p < 8 × 10-24])
rs10797431	T	G	0.403594	-0.074	0.0129	1.064e-08	7.88583e-05	32.9065
rs11889341	T	C	0.249601	0.1232	0.0146	2.70894e-17	0.000170624	71.2055
rs7731626	A	G	0.278947	-0.1343	0.0157	9.77462e-18	0.000175337	73.173
rs62395272	T	C	0.110971	0.3146	0.0206	6.60389e-53	0.000558647	233.228
rs142144003	A	G	0.111153	0.4134	0.0207	1.08793e-88	0.000954955	398.84
rs9277814	G	A	0.510227	0.1322	0.0145	6.1235e-20	0.000199176	83.1237
rs9469053	G	A	0.0454311	-0.2907	0.0312	1.22096e-20	0.000208012	86.8118
rs35139284	T	C	0.319092	0.5387	0.0149	1e-200	0.00312292	1307.13
rs9494894	C	T	0.0417083	0.1726	0.031	2.48399e-08	7.42888e-05	30.9996
rs362531	A	G	0.0614836	-0.2121	0.0252	3.47136e-17	0.000169748	70.8399
rs28362859	C	A	0.100049	0.1465	0.0205	9.89692e-13	0.00012238	51.07
rs1611318	C	A	0.76162	0.1259	0.0185	1.07399e-11	0.000110983	46.3133
rs35511257	C	G	0.074625	0.6889	0.0408	4.38228e-64	0.000682799	285.095
rs3093017	G	C	0.545899	-0.1179	0.0128	4.33611e-20	0.00020329	84.841
rs3757387	C	T	0.34443	0.1086	0.0147	1.46589e-13	0.000130787	54.5787
rs10261758	A	G	0.710671	-0.081	0.0143	1.46599e-08	7.68886e-05	32.0845
rs2618444	C	A	0.387409	0.1005	0.0146	6.71429e-12	0.000113547	47.3832
rs1776616	G	A	0.664992	0.0832	0.0139	2.40802e-09	8.58573e-05	35.8274
rs71508903	T	C	0.210869	0.0872	0.0157	2.536e-08	7.39263e-05	30.8483
rs2156698	A	G	0.4561	-0.0745	0.0131	1.43701e-08	7.75057e-05	32.3421
rs56376587	C	A	0.429311	0.0785	0.0133	3.76799e-09	8.34828e-05	34.8365
rs34536443	C	G	0.0427749	-0.2367	0.0427	3.03403e-08	7.36387e-05	30.7283	Removed (Significantly associated with type 1 and type 2 diabetes [p < 2 × 10-11])
rs5754100	C	T	0.244139	0.086	0.015	9.20407e-09	7.8773e-05	32.871
rs5757628	A	G	0.427512	0.0966	0.0157	7.58001e-10	9.07221e-05	37.8576
SNP, single nucleotide polymorphism; EAF, effect allele frequency; SE, standard error; p-val, p-value; F, F-statistic.

## Sheet: Table S2
TABLE S2 The characteristic of instrumental variables for the exposure of rheumatoid arthritis and the outcome of early-onset Alzheimer's disease.
SNP	Effect_allele.exposure	Other_allele.exposure	Effect_allele.outcome	Other_allele.outcome	Beta.exposure	Beta.outcome	EAF.exposure	EAF.outcome	Palindromic	Ambiguous	SE.outcome	p-val.outcome	SE.exposure	p-val.exposure	Note
rs10261758	A	G	A	G	-0.081	-0.000284083	0.710671	0.614599	FALSE	FALSE	0.0415128	0.99454	0.0143	1.47e-08
rs10797431	T	G	T	G	-0.074	-0.0403453	0.403594	0.374714	FALSE	FALSE	0.0415165	0.331155	0.0129	1.06e-08
rs11889341	T	C	T	C	0.1232	-0.018858	0.249601	0.231526	FALSE	FALSE	0.0476111	0.692043	0.0146	2.71e-17
rs1776616	G	A	G	A	0.0832	-0.0633444	0.664992	0.784919	FALSE	FALSE	0.0488971	0.195161	0.0139	2.41e-09
rs2156698	A	G	A	G	-0.0745	0.0372507	0.4561	0.52681	FALSE	FALSE	0.0403582	0.356007	0.0131	1.44e-08
rs2618444	C	A	C	A	0.1005	-0.0229238	0.387409	0.256505	FALSE	FALSE	0.0460683	0.618763	0.0146	6.71e-12
rs28362859	C	A	C	A	0.1465	0.0918622	0.100049	0.0643923	FALSE	FALSE	0.0805378	0.254032	0.0205	9.9e-13
rs3093017	G	C	G	C	-0.1179	-0.108667	0.545899	0.552861	TRUE	TRUE	0.0400175	0.0066179	0.0128	4.34e-20	Removed for being palindromic with intermediate allele frequencies
rs35139284	T	C	T	C	0.5387	0.0593064	0.319092	0.343798	FALSE	FALSE	0.0424956	0.162838	0.0149	1e-200
rs35511257	C	G	C	G	0.6889	0.0435828	0.074625	0.00501684	TRUE	FALSE	0.319583	0.891526	0.0408	4.38e-64
rs362531	A	G	A	G	-0.2121	0.181138	0.0614836	0.00676418	FALSE	FALSE	0.24854	0.466119	0.0252	3.47e-17
rs3757387	C	T	C	T	0.1086	-0.0721467	0.34443	0.425181	FALSE	FALSE	0.0406403	0.0758578	0.0147	1.47e-13
rs5754100	C	T	C	T	0.086	-0.0218247	0.244139	0.293632	FALSE	FALSE	0.0441823	0.621328	0.015	9.2e-09
rs5757628	A	G	A	G	0.0966	0.0913511	0.427512	0.296755	FALSE	FALSE	0.0438151	0.0370758	0.0157	7.58e-10
rs62395272	T	C	T	C	0.3146	-0.0456095	0.110971	0.112007	FALSE	FALSE	0.0643001	0.478125	0.0206	6.6e-53
rs71508903	T	C	T	C	0.0872	-0.12367	0.210869	0.185804	FALSE	FALSE	0.0517521	0.016864	0.0157	2.54e-08
rs7731626	A	G	A	G	-0.1343	0.0292344	0.278947	0.279092	FALSE	FALSE	0.0449492	0.515442	0.0157	9.77e-18
rs9277814	G	A	G	A	0.1322	0.00300973	0.510227	0.397941	FALSE	FALSE	0.0408934	0.941329	0.0145	6.12e-20
rs9469053	G	A	G	A	-0.2907	0.280553	0.0454311	0.00960963	FALSE	FALSE	0.214111	0.190088	0.0312	1.22e-20
rs9494894	C	T	C	T	0.1726	-0.0917258	0.0417083	0.0186848	FALSE	FALSE	0.15178	0.545621	0.031	2.48e-08
SNP, single nucleotide polymorphism; EAF, effect allele frequency; SE, standard error; p-val, p-value.

## Sheet: Table S3
TABLE S3 The characteristic of instrumental variables for the exposure of rheumatoid arthritis and the outcome of late-onset Alzheimer's disease.
SNP	Effect_allele.exposure	Other_allele.exposure	Effect_allele.outcome	Other_allele.outcome	Beta.exposure	Beta.outcome	EAF.exposure	EAF.outcome	Palindromic	Ambiguous	SE.outcome	p-val.outcome	SE.exposure	p-val.exposure	Note
rs10261758	A	G	A	G	-0.081	-0.0366294	0.710671	0.614401	FALSE	FALSE	0.0210591	0.081971	0.0143	1.47e-08
rs10797431	T	G	T	G	-0.074	0.0224105	0.403594	0.375125	FALSE	FALSE	0.0210581	0.287227	0.0129	1.06e-08
rs11889341	T	C	T	C	0.1232	0.00418458	0.249601	0.231502	FALSE	FALSE	0.0242366	0.862923	0.0146	2.71e-17
rs1776616	G	A	G	A	0.0832	-0.031817	0.664992	0.784917	FALSE	FALSE	0.0247837	0.199216	0.0139	2.41e-09
rs2156698	A	G	A	G	-0.0745	0.010655	0.4561	0.526735	FALSE	FALSE	0.0204655	0.602625	0.0131	1.44e-08
rs2618444	C	A	C	A	0.1005	0.0230872	0.387409	0.256748	FALSE	FALSE	0.0233554	0.3229	0.0146	6.71e-12
rs28362859	C	A	C	A	0.1465	0.00454716	0.100049	0.0643658	FALSE	FALSE	0.0414705	0.912688	0.0205	9.9e-13
rs3093017	G	C	G	C	-0.1179	-0.0443819	0.545899	0.552605	TRUE	TRUE	0.0204932	0.0303354	0.0128	4.34e-20	Removed for being palindromic with intermediate allele frequencies
rs35139284	T	C	T	C	0.5387	0.0585505	0.319092	0.344046	FALSE	FALSE	0.0214681	0.00638484	0.0149	1e-200
rs35511257	C	G	C	G	0.6889	-0.161467	0.074625	0.00499931	TRUE	FALSE	0.162487	0.320358	0.0408	4.38e-64
rs362531	A	G	A	G	-0.2121	0.129864	0.0614836	0.00676415	FALSE	FALSE	0.12669	0.305336	0.0252	3.47e-17
rs3757387	C	T	C	T	0.1086	0.00643981	0.34443	0.425319	FALSE	FALSE	0.0206781	0.755471	0.0147	1.47e-13
rs5754100	C	T	C	T	0.086	0.00391886	0.244139	0.29376	FALSE	FALSE	0.0223967	0.861099	0.015	9.2e-09
rs5757628	A	G	A	G	0.0966	0.00717999	0.427512	0.296692	FALSE	FALSE	0.0222412	0.746829	0.0157	7.58e-10
rs62395272	T	C	T	C	0.3146	0.00997158	0.110971	0.111952	FALSE	FALSE	0.0326479	0.760041	0.0206	6.6e-53
rs71508903	T	C	T	C	0.0872	0.00881519	0.210869	0.185981	FALSE	FALSE	0.0262562	0.737069	0.0157	2.54e-08
rs7731626	A	G	A	G	-0.1343	0.0130353	0.278947	0.279183	FALSE	FALSE	0.0227441	0.566558	0.0157	9.77e-18
rs9277814	G	A	G	A	0.1322	0.0440913	0.510227	0.398256	FALSE	FALSE	0.0207909	0.0339469	0.0145	6.12e-20
rs9469053	G	A	G	A	-0.2907	0.0179665	0.0454311	0.0095688	FALSE	FALSE	0.108073	0.867965	0.0312	1.22e-20
rs9494894	C	T	C	T	0.1726	-0.00808181	0.0417083	0.0186748	FALSE	FALSE	0.0765021	0.915867	0.031	2.48e-08
SNP, single nucleotide polymorphism; EAF, effect allele frequency; SE, standard error; p-val, p-value.

## Sheet: Table S4
TABLE S4 The characteristic of instrumental variables for the exposure of rheumatoid arthritis and the outcome of atypical or mixed Alzheimer's disease.
SNP	Effect_allele.exposure	Other_allele.exposure	Effect_allele.outcome	Other_allele.outcome	Beta.exposure	Beta.outcome	EAF.exposure	EAF.outcome	Palindromic	Ambiguous	SE.outcome	p-val.outcome	SE.exposure	p-val.exposure	Note
rs10261758	A	G	A	G	-0.081	-0.0613411	0.710671	0.614436	FALSE	FALSE	0.0344947	0.0753581	0.0143	1.47e-08
rs10797431	T	G	T	G	-0.074	-0.0267191	0.403594	0.374713	FALSE	FALSE	0.034553	0.439357	0.0129	1.06e-08
rs11889341	T	C	T	C	0.1232	-0.0444154	0.249601	0.231451	FALSE	FALSE	0.0397683	0.264055	0.0146	2.71e-17
rs1776616	G	A	G	A	0.0832	0.0534412	0.664992	0.785084	FALSE	FALSE	0.0405365	0.187387	0.0139	2.41e-09
rs2156698	A	G	A	G	-0.0745	-0.00710747	0.4561	0.526717	FALSE	FALSE	0.0335179	0.832068	0.0131	1.44e-08
rs2618444	C	A	C	A	0.1005	0.0182058	0.387409	0.256601	FALSE	FALSE	0.0383393	0.634886	0.0146	6.71e-12
rs28362859	C	A	C	A	0.1465	0.117962	0.100049	0.0644464	FALSE	FALSE	0.0667637	0.077252	0.0205	9.9e-13
rs3093017	G	C	G	C	-0.1179	0.0282741	0.545899	0.553114	TRUE	TRUE	0.0336421	0.400662	0.0128	4.34e-20	Removed for being palindromic with intermediate allele frequencies
rs35139284	T	C	T	C	0.5387	0.0215244	0.319092	0.343729	FALSE	FALSE	0.0354663	0.54392	0.0149	1e-200
rs35511257	C	G	C	G	0.6889	0.0151195	0.074625	0.00501819	TRUE	FALSE	0.263229	0.954196	0.0408	4.38e-64
rs362531	A	G	A	G	-0.2121	-0.042274	0.0614836	0.00675294	FALSE	FALSE	0.20663	0.837894	0.0252	3.47e-17
rs3757387	C	T	C	T	0.1086	0.0655521	0.34443	0.425525	FALSE	FALSE	0.0338835	0.0530359	0.0147	1.47e-13
rs5754100	C	T	C	T	0.086	-0.00937473	0.244139	0.293675	FALSE	FALSE	0.0366575	0.798153	0.015	9.2e-09
rs5757628	A	G	A	G	0.0966	0.07669	0.427512	0.296752	FALSE	FALSE	0.0365213	0.0357404	0.0157	7.58e-10
rs62395272	T	C	T	C	0.3146	-0.0242378	0.110971	0.112003	FALSE	FALSE	0.0536308	0.651315	0.0206	6.6e-53
rs71508903	T	C	T	C	0.0872	-0.0405817	0.210869	0.185834	FALSE	FALSE	0.0433089	0.348744	0.0157	2.54e-08
rs7731626	A	G	A	G	-0.1343	0.0143873	0.278947	0.279084	FALSE	FALSE	0.037399	0.700463	0.0157	9.77e-18
rs9277814	G	A	G	A	0.1322	0.0621257	0.510227	0.398112	FALSE	FALSE	0.0341597	0.0689588	0.0145	6.12e-20
rs9469053	G	A	G	A	-0.2907	-0.255924	0.0454311	0.00956316	FALSE	FALSE	0.180489	0.156207	0.0312	1.22e-20
rs9494894	C	T	C	T	0.1726	-0.0587671	0.0417083	0.018677	FALSE	FALSE	0.127334	0.644426	0.031	2.48e-08
SNP, single nucleotide polymorphism; EAF, effect allele frequency; SE, standard error; p-val, p-value.

## Sheet: Table S5
TABLE S5 The characteristic of instrumental variables for the exposure of rheumatoid arthritis and the outcome of Parkinson's disease.
SNP	Effect_allele.exposure	Other_allele.exposure	Effect_allele.outcome	Other_allele.outcome	Beta.exposure	Beta.outcome	EAF.exposure	EAF.outcome	Palindromic	Ambiguous	SE.outcome	p-val.outcome	SE.exposure	p-val.exposure	Note
rs10261758	A	G	A	G	-0.081	0.0622862	0.710671	0.712012	FALSE	FALSE	0.0917745	0.497336	0.0143	1.47e-08
rs10797431	T	G	T	G	-0.074	0.147802	0.403594	0.366281	FALSE	FALSE	0.0857019	0.0845991	0.0129	1.06e-08
rs11889341	T	C	T	C	0.1232	0.173791	0.249601	0.222354	FALSE	FALSE	0.0996451	0.0811414	0.0146	2.71e-17
rs142144003	A	G	A	G	0.4134	-0.153769	0.111153	0.0182459	FALSE	FALSE	0.311331	0.621372	0.0207	1.09e-88
rs1776616	G	A	G	A	0.0832	-0.0222307	0.664992	0.748451	FALSE	FALSE	0.0955014	0.815933	0.0139	2.41e-09
rs2156698	A	G	A	G	-0.0745	0.0656158	0.4561	0.518192	FALSE	FALSE	0.083896	0.434151	0.0131	1.44e-08
rs2618444	C	A	C	A	0.1005	0.0744011	0.387409	0.250742	FALSE	FALSE	0.09547	0.435795	0.0146	6.71e-12
rs28362859	C	A	C	A	0.1465	-0.152829	0.100049	0.0419429	FALSE	FALSE	0.206327	0.458866	0.0205	9.9e-13
rs3093017	G	C	G	C	-0.1179	-0.00832601	0.545899	0.563179	TRUE	TRUE	0.0835974	0.920665	0.0128	4.34e-20	Removed for being palindromic with intermediate allele frequencies
rs35139284	T	C	T	C	0.5387	-0.195156	0.319092	0.317282	FALSE	FALSE	0.089262	0.0287917	0.0149	1e-200
rs35511257	C	G	C	G	0.6889	-0.357778	0.074625	0.0783064	TRUE	FALSE	0.160377	0.0256902	0.0408	4.38e-64
rs362531	A	G	A	G	-0.2121	-0.130966	0.0614836	0.0119196	FALSE	FALSE	0.383322	0.732607	0.0252	3.47e-17
rs3757387	C	T	C	T	0.1086	-0.0575051	0.34443	0.453767	FALSE	FALSE	0.0830451	0.488651	0.0147	1.47e-13
rs56376587	C	A	C	A	0.0785	0.0484145	0.429311	0.488591	FALSE	FALSE	0.0849888	0.568911	0.0133	3.77e-09
rs5754100	C	T	C	T	0.086	0.167588	0.244139	0.1861	FALSE	FALSE	0.106378	0.115162	0.015	9.2e-09
rs5757628	A	G	A	G	0.0966	-0.186032	0.427512	0.226354	FALSE	FALSE	0.0985846	0.0591561	0.0157	7.58e-10
rs62395272	T	C	T	C	0.3146	0.125914	0.110971	0.0909038	FALSE	FALSE	0.145312	0.386211	0.0206	6.6e-53
rs71508903	T	C	T	C	0.0872	0.0126726	0.210869	0.190075	FALSE	FALSE	0.106531	0.90531	0.0157	2.54e-08
rs7731626	A	G	A	G	-0.1343	-0.0758746	0.278947	0.37553	FALSE	FALSE	0.0852864	0.373656	0.0157	9.77e-18
rs9277814	G	A	G	A	0.1322	-0.235648	0.510227	0.371387	FALSE	FALSE	0.0856674	0.0059462	0.0145	6.12e-20
rs9469053	G	A	G	A	-0.2907	-0.0985911	0.0454311	0.0419041	FALSE	FALSE	0.207424	0.634565	0.0312	1.22e-20
rs9494894	C	T	C	T	0.1726	-0.204734	0.0417083	0.0317909	FALSE	FALSE	0.235784	0.385225	0.031	2.48e-08
SNP, single nucleotide polymorphism; EAF, effect allele frequency; SE, standard error; p-val, p-value.

## Sheet: Table S6
TABLE S6 The characteristic of instrumental variables for the exposure of rheumatoid arthritis and the outcome of amyotrophic lateral sclerosis.
SNP	Effect_allele.exposure	Other_allele.exposure	Effect_allele.outcome	Other_allele.outcome	Beta.exposure	Beta.outcome	EAF.exposure	EAF.outcome	Palindromic	Ambiguous	SE.outcome	p-val.outcome	SE.exposure	p-val.exposure	Note
rs10261758	A	G	A	G	-0.081	0.0044	0.710671	0.6869	FALSE	FALSE	0.0158	0.7786	0.0143	1.47e-08
rs10797431	T	G	T	G	-0.074	0.0268	0.403594	0.351	FALSE	FALSE	0.0144	0.06298	0.0129	1.06e-08
rs11889341	T	C	T	C	0.1232	-0.0025	0.249601	0.2265	FALSE	FALSE	0.0162	0.8776	0.0146	2.71e-17
rs142144003	A	G	A	G	0.4134	0.0695	0.111153	0.0202	FALSE	FALSE	0.0953	0.466	0.0207	1.09e-88
rs1611318	C	A	C	A	0.1259	0.0149	0.76162	0.751	FALSE	FALSE	0.0164	0.3628	0.0185	1.07e-11
rs1776616	G	A	G	A	0.0832	-0.0364	0.664992	0.7486	FALSE	FALSE	0.0155	0.01872	0.0139	2.41e-09
rs2156698	A	G	A	G	-0.0745	0.0217	0.4561	0.5019	FALSE	FALSE	0.0139	0.118	0.0131	1.44e-08
rs2618444	C	A	C	A	0.1005	0.0092	0.387409	0.2489	FALSE	FALSE	0.0159	0.5638	0.0146	6.71e-12
rs28362859	C	A	C	A	0.1465	0.0438	0.100049	0.0412	FALSE	FALSE	0.0366	0.2312	0.0205	9.9e-13
rs3093017	G	C	G	C	-0.1179	0.0114	0.545899	0.553	TRUE	TRUE	0.0141	0.4182	0.0128	4.34e-20	Removed for being palindromic with intermediate allele frequencies
rs35139284	T	C	T	C	0.5387	-0.0026	0.319092	0.2868	FALSE	FALSE	0.0198	0.8955	0.0149	1e-200
rs362531	A	G	A	G	-0.2121	0.01	0.0614836	0.0195	FALSE	FALSE	0.0528	0.8496	0.0252	3.47e-17
rs3757387	C	T	C	T	0.1086	0.0011	0.34443	0.4449	FALSE	FALSE	0.0138	0.9347	0.0147	1.47e-13
rs56376587	C	A	C	A	0.0785	-0.012	0.429311	0.5477	FALSE	FALSE	0.0157	0.4452	0.0133	3.77e-09
rs5754100	C	T	C	T	0.086	-0.0346	0.244139	0.1925	FALSE	FALSE	0.0186	0.06202	0.015	9.2e-09
rs5757628	A	G	A	G	0.0966	0.0061	0.427512	0.2277	FALSE	FALSE	0.0168	0.7142	0.0157	7.58e-10
rs62395272	T	C	T	C	0.3146	-0.0028	0.110971	0.0908	FALSE	FALSE	0.0239	0.9063	0.0206	6.6e-53
rs71508903	T	C	T	C	0.0872	-0.0043	0.210869	0.204	FALSE	FALSE	0.0176	0.8086	0.0157	2.54e-08
rs7731626	A	G	A	G	-0.1343	0.0359	0.278947	0.3732	FALSE	FALSE	0.0151	0.01725	0.0157	9.77e-18
rs9277814	G	A	G	A	0.1322	0.0114	0.510227	0.3881	FALSE	FALSE	0.014	0.416	0.0145	6.12e-20
rs9469053	G	A	G	A	-0.2907	-0.0286	0.0454311	0.0586	FALSE	FALSE	0.0295	0.3327	0.0312	1.22e-20
rs9494894	C	T	C	T	0.1726	0.0345	0.0417083	0.0317	FALSE	FALSE	0.0397	0.385	0.031	2.48e-08
SNP, single nucleotide polymorphism; EAF, effect allele frequency; SE, standard error; p-val, p-value.
